# Supplementary material for: Comparison of Intermolecular Interactions of Irreversible and Reversible Inhibitors with Bruton’s Tyrosine Kinase via Molecular Dynamics Simulations
Source: Molecules. 2022 Nov 2;27(21):7451. doi: 10.3390/molecules27217451 (PMC9655453; doi:10.3390/molecules27217451)
Supplement: Supplementary file 1 [file molecules-27-07451-s001.zip]

Archive with 3 entries (3 files):
- Supplementary Figures S1-S4.pdf
- Supplementary Table S1.pdf
- Supplementary Table S2.pdf
